# Supplementary material for: BayesFlow: latent modeling of flow cytometry cell populations
Source: BMC Bioinformatics. 2016 Jan 12;17:25. doi: 10.1186/s12859-015-0862-z (PMC4709953; doi:10.1186/s12859-015-0862-z)
Supplement: Supplementary file 2 — Data generation files. A Python script for generating the large synthetic dataset, along with means, covariances and weights needed for this. (ZIP 10kb) [file 12859_2015_862_MOESM2_ESM.zip]

Archive with 12 entries (9 files):
- additional files/
- additional files/article_simulatedata.py
- __MACOSX/
- __MACOSX/additional files/
- __MACOSX/additional files/._article_simulatedata.py
- additional files/covs_.npy
- __MACOSX/additional files/._covs_.npy
- additional files/means_.npy
- __MACOSX/additional files/._means_.npy
- additional files/weights_.npy
- __MACOSX/additional files/._weights_.npy
- __MACOSX/._additional files
