# Supplementary material for: BayesFlow: latent modeling of flow cytometry cell populations
Source: BMC Bioinformatics. 2016 Jan 12;17:25. doi: 10.1186/s12859-015-0862-z (PMC4709953; doi:10.1186/s12859-015-0862-z)
Supplement: Supplementary file 2 — Data generation files. A Python script for generating the large synthetic dataset, along with means, covariances and weights needed for this. (ZIP 10kb) [file 12859_2015_862_MOESM2_ESM.zip › additional files/article_simulatedata.py]

'''
Created on Aug 10, 2014

@author: jonaswallin

BayesFlow is available at https://github.com/JonasWallin/BayesFlow/.

'''
from __future__ import print_function, division
import sys
import numpy as np
import numpy.random as npr

import BayesFlow.PurePython.GMM as GMM
import BayesFlow.PurePython.distribution.wishart as wishart
import BayesFlow.utils as util


def simulate_data_v2(n_cells, n_persons, seed=None, silent=True):
    """
        simulating a larger data sets for article
    """

    sigmas = np.load('covs_.npy')
    thetas = np.load('means_.npy')
    weights = np.load('weights_.npy')
    weights /= np.sum(weights)

    if not silent:
        print("preprocsseing sigma:", end='')
        sys.stdout.flush()
    sigma_theta = []
    for sigma in sigmas:
        var_ = np.sort(np.linalg.eig(sigma)[0])
        z_sigma = var_[0] * npr.randn(*sigma.shape)
        sigma_theta.append(0.1*(sigma + np.dot(z_sigma.T, z_sigma)))

    if not silent:
        print("done")
        sys.stdout.flush()

    nu = 100
    ratio_act = np.array([1.,  0.5,  0.5,  0.5,  0.5,  1,  1,
                          1,  1,  1,  1,  1])
    ratio_act = np.ones(ratio_act.shape)  # warning warning test
    Y, act_Class, mus, x = simulate_data_(thetas=thetas,
                                          sigma_theta=sigma_theta,
                                          sigmas=sigmas,
                                          weights=weights,
                                          nu=nu,
                                          ratio_act=ratio_act,
                                          n_cells=n_cells,
                                          n_persons=n_persons,
                                          seed=seed,
                                          silent=silent)

    return Y, act_Class, mus, thetas, sigmas, weights, x


def simulate_data_(thetas, sigma_theta, sigmas, weights, nu=100, ratio_act=None, n_cells=5*10**4, n_persons=40,
                   seed=None, silent=True):
    """
        simulating data given:
        *thetas*      list of latent means
        *sigma_theta* variation between the means
        *sigmas*      list of latent covariances
        *weights*     list of probabilites
        *nu*          inverse wishart parameter
        *ratio_act*     probabilility that the cluster is active at a person
        *n_cells*     number of cells at a person
        *n_persons*   number of persons
        *seed*        random number generator
    """

    if seed is None:
        npr.seed(seed)

    K = len(weights)
    dim = thetas[0].shape[0]
    if ratio_act is None:
        ratio_act = np.ones(K)

    act_class = np.zeros((n_persons, K))
    for i in range(K):
        act_class[:np.int(np.ceil(n_persons * ratio_act[i])), i] = 1.
    Y = []
    x = []
    nu = 100
    mus = []

    for i in range(n_persons):

        if not silent:
            print("setting up person_{i}: ".format(i=i), end='')
            sys.stdout.flush()

        mix_obj = GMM.mixture(K=np.int(np.sum(act_class[i, :])))
        theta_temp = []
        sigma_temp = []
        for j in range(K):
            if act_class[i, j] == 1:
                theta_temp.append(thetas[j] + util.rmvn(np.zeros((dim, 1)), sigma_theta[j]))
                sigma_temp.append(wishart.invwishartrand(nu, (nu - dim - 1) * sigmas[j]))
            else:
                theta_temp.append(np.ones(dim) * np.NAN)
                sigma_temp.append(np.ones((dim, dim)) * np.NAN)
        theta_temp_ = [theta_temp[aC] for aC in np.where(act_class[i, :] == 1)[0]]
        sigma_temp_ = [sigma_temp[aC] for aC in np.where(act_class[i, :] == 1)[0]]

        mix_obj.mu = theta_temp_
        mus.append(theta_temp)
        mix_obj.sigma = sigma_temp_

        p_ = np.array([(0.2*np.random.rand() + 0.9) * weights[aC] for aC in np.where(act_class[i, :] == 1)[0]])
        p_ /= np.sum(p_)
        mix_obj.p = p_
        mix_obj.d = dim
        #Y_, x_ =  mix_obj.simulate_data2(np.int(np.floor(0.99*n_cells)))
        Y_, x_ = mix_obj.simulate_data2(n_cells)

        noise_variance = np.eye(mix_obj.d)
        np.fill_diagonal(noise_variance, np.var(Y_, 0))
        #Y_noise = npr.multivariate_normal(np.mean(Y_, 0), noise_variance, size = np.int(np.ceil(0.01*n_cells)))
        #Y_ = np.vstack((Y_, Y_noise))
        #np.random.shuffle(Y_)
        Y.append(Y_)
        x.append(x_)

        if not silent:
            print("done")
            sys.stdout.flush()

    mus = np.array(mus)

    return Y, act_class, mus.T, x

if __name__ == "__main__":

    import matplotlib.pyplot as plt
    n_persons = 20
    seed = 123456
    n_cells = 10**4
    Y, act_Class, mus, thetas, sigmas, weights = simulate_data_v2(n_cells=n_cells, n_persons=n_persons, seed=seed)
    K = len(thetas[:, 0])
    color = plt.cm.rainbow(np.linspace(0, 1, K))
    for k in range(4):
        plt.figure()
        for j in range(mus.shape[1]):
            plt.text(thetas[j, 2*k], thetas[j, 2*k + 1], str(j), color=color[j],  fontsize=14)
        for i in range(n_persons):
            for j in range(mus.shape[1]):
                plt.scatter(mus[2*k, j, i], mus[2*k + 1, j, i], color=color[j], s=4)
    plt.show()
